# Supplementary material for: Physcomitrella Patens Dehydrins (PpDHNA and PpDHNC) Confer Salinity and Drought Tolerance to Transgenic Arabidopsis Plants
Source: Front Plant Sci. 2017 Jul 26;8:1316. doi: 10.3389/fpls.2017.01316 (PMC5526925; doi:10.3389/fpls.2017.01316)
Supplement: Table S3 — The sequences of PCR primers for real-time PCR. [file Table3.XLSX]

## Sheet: Sheet1
Primer name	Sequence (5' to 3')	Annotation
PpDHNA-RealT-F	CGCCGTGTTGAACCTGGATATG	Real-time RT-PCR for PpDHNA
PpDHNA-RealT-R	ACCGTGATGGCCAAGATCAGTAAG
PpDHNC-RealT-F	ACTGACAACGGTGTTGGAGGTC	Real-time RT-PCR for PpDHNC
PpDHNC-RealT-R	GGCACGGTCATATGCAGTACCTTC
RD29A-RealT-F	GATATCGACAAGGATGTGCCG	Real-time RT-PCR for RD29A
RD29A-RealT-R	GTATCCAGGTCTTCCCTTCGC
COR47-RealT-F	ACACCAACGGTCGCAACA	Real-time RT-PCR for COR47
COR47-RealT-R	TCCACGATCCGTAACCTCTGT
NCED3-RealT-F	GCTGCGGTTTCTGGGAGAT	Real-time RT-PCR for NCED3
NCED3-RealT-R	TTGAGAAGACGATAATGGCGG
HVA22D-RealT-F	CAAGGCGCAGCTTTTATCTACA	Real-time RT-PCR for HVA22D
HVA22D-RealT-R	GGACGCCGTGTTTCTTGAAC
HAI2-RealT-F	ACGGGCTATGGGACGTAGTG	Real-time RT-PCR for HAI2
HAI2-RealT-R	ACACATGCGCACCATCGTA
CAT1-RealT-F	CGCCATGCCGAAAAATACCC	Real-time RT-PCR for CAT1
CAT1-RealT-R	CTTGCCTGTCTGAATCCCAGGAC
CAT2-RealT-F	TCCGCCTGCTGTCTGTTCTG	Real-time RT-PCR for CAT2
CAT2-RealT-R	TGGGTCGGATAGGGCATCAA
CSD1-RealT-F	TGATGGAACTGCCACCTTCACA	Real-time RT-PCR for CSD1
CSD1-RealT-R	ATGGCCTCCCTTTCCGAGGT
FSD1-RealT-F	GCTCGGCTCTTTCCCATTGC	Real-time RT-PCR for FSD1
FSD1-RealT-R	CAGCTTCCCAAGACACAAGATTGG
AtUBQ1-RealT-F	GGCCAAGATCCAAGACAAAG	Real-time RT-PCR for AtUBQ1
AtUBQ1-RealT-R	GTTGACAGCTCTTGGGTGAA
